# Supplementary material for: Relationship between the higher inflammatory cytokines level in the aqueous humor of Fuchs uveitis syndrome and the presence of cataract
Source: BMC Ophthalmol. 2021 Feb 27;21:108. doi: 10.1186/s12886-021-01860-3 (PMC7912921; doi:10.1186/s12886-021-01860-3)
Supplement: Supplementary file 1 — Additional file 1. Demographic and clinical data in this study. [file 12886_2021_1860_MOESM1_ESM.xlsx]

## Sheet: data
name	Shadow	Blurred vision	eye	gender	age	Follow-up time (months)	RV antibody	VISION	IOP	KP	Tyndall	AC cells	iris nodules	lens	Vitreous opacity
	+	+	R	-	20-29	33	+	0.3	12	Stellate KP	-	1	koeppe	-	Obvious
	+	+	R	-	10~19	6	-	0.8	17	-	-	2	koeppe	P2	Mild
	+		R	-	40~47	11	-	0.4	15	Stellate KP	+			P1	Obvious
	+	+	R	-	20-19	27	+	0.5	16	Stellate KP	-	-	Busacca	P3	Obvious
		+	R	-	20-29	26	+	1	19	-	7.6	-	-	P1	Mild
			L	-	60-69	28	-	0.4	12	Stellate KP	+	1	-	P4	-
		+	L	-	70-79	12	-	0.4	14	Stellate KP	-	-	Busacca	P1	-
	+	+	R	-	30-39	16	+	0.4	13	-	+	5	-	-	Obvious
	+	+	R	-	20-29	6	+	1	14	Stellate KP	+	-	-	-	-
		+	R	-	30-39	23	+	0.05	14	Stellate KP	+	2	koeppe	P2	Obvious
		+	R	-	30-39	16	+	0.25	15	Stellate KP	+	2	koeppe	-	Mild
		+	R	-	30-39	27	-	0.05	15	Stellate KP	6.8	15	koeppe	C2P4	Mild
	+		L	-	20-29	18	+	0.5	18	-	+	-	koeppe	P1	Mild
		+	R	-	10~19	13	+	0.2	24	Stellate KP	14.8	5	-	P4	-
		+	L	-	20-29	27	+	0.6	16	Stellate KP	21.1	20	koeppe	P1	Mild
			R	-	30-39	13	-	0.4	18	-	6	3	-	P3	Mild
		+	L	-	10~19	17	-	0.4	15	Stellate KP	++	-	-	-	-
			R	-	30-39	18	-	0.1	18	-	11.1	-	-	P1	Mild
		+	L	-	20-29	33	+	0.4	12	Stellate KP	+	-	-	-	Obvious
	+		L	-	20-29	32	-	0.3	14	-	+	-	-	-	-
			R	-	30-39	38	-	0.4	15	-		-	koeppe	-	-
		+	R	-	30-39	21	-	0.4	17	-		-	-	-	-
	+		L	-	30-39	13	-	0.8	12	-		-	-	P2	-
	+		R	-	20-29	19	-	0.25	17	Stellate KP	16.6	-	-	-	Mild
		+	L	-	30-39	11	-	0.4	15	Stellate KP		-	-	-	-
		+	R	-	40-49	29	-	0.25	15	Stellate KP	+	1/Field	-	P2	Obvious
			R	-	40-49	31	-	0.6	15	-	59.6	-	-	P1	Mild

## Sheet: FUS EYES
FUS	Aqueous humor cytokines
	VEGF（pg/ml）	bFGF（pg/ml）	IL-6 （pg/ml）	IL-10（pg/ml）	VCAM（pg/ml）	IL-8 （pg/ml）		PSC grage	vision
18	52.7	194	114.6	13.6	7673.4	25.8	p2	2	0.3				2
47	32.7	66.4	69	0	5278.2		P3	3	0.5				3
28	27.1	93.1	19.7	15.4	5411.7		P1	1	1				1
20	25.4	15.8	77.9	12.7	1747.6	42.2	P3	3	0.05				3
69	33.6	36.5	43.3	2.9	13410.2	56.8	C2P4	4	0.05				4
73	30.3	1.3	17.3	2.2	1210	14.2	P1	1	0.5				1
35	6.2	0	113.9	13.1	2573.5	173.9	P4	4	0.2				4
28	15.5	127.1	110.7	8.1	1070.1	52.9	P3	3	0.4				3
32	12.3	0	11.8	3.6	196	8.5	p1	1	0.1				1
36	31.8	0	16.2	1.1	2185.1	21.6	P1	1	0.4				1
33	47.1	0	112.7	1.5	3838.3	196.3	P4	4	0.3				4
23	34.1	13.9	29.4	5.1	1665.7	11	P2	2	0.4				2
16	33.6	36.5	43.3	2.9	1410.2	56.8	P3	3	0.4				3
27	15.3	0	10.7	4.1	1109.5	8		1	0.8				1
38	12.3	8.7	10.7	0	945.1	6.6	-	1	0.25				1
13	93.4	0	13.1	0.6	1051.2	12.9		1	0.4				1
													2.1875
cataract eye
number	gender	age	eye	VEGF（pg/ml）	bFGF（pg/ml）	IL-6（pg/ml）	IL-10（pg/ml）	VCAM（pg/ml）	IL-8（pg/ml）
2	-	70-79	R	1.9	0	0	0	4.9	0.4
3	-	40-49	R	20.4	1.4	0	0	23.7	1.3
5	-	70-79	R	28.8	0	0	0	16.9	1.3
6	-	60-69	R	16.5	0	57.3	0	212.9	5.5
7	-	70-79	R	12.6	6.7	0	0	0.5	1.1
8	-	80-89	R	29.7	0	0	0	64.6	2.5
9	-	60-69	L	18.8	11	0	0	9.4	0.7
10	-	70-79	L	21.5	0	10.6	0	12.7	1.8
12	-	60-69	L	1.4	0	0	0	0	0
13	-	70-79	L	17.1	0	7	0	9.6	6
16	-	60-69	R	21.6	4.6	2.6	0	220.4	4.4
17	-	70-79	R	3.3	0	11.5	0	391.4	7.4
18	-	60-69	R	23.7	0	8.7	0	84.6	2.9
19	-	60-69	L	13.2	9.3	0	0	22	1.8
20	-	60-69	R	22.8	8.6	8.3	0	86	4.4
21	-	70-79	R	32.8	0	23.9	0	73.9	3.1
22	-	80-89	L	31.2	0	0	0	17.5	1.4
26	-	50-59	R	1.8	0	86.5	0.1	213.8	9.9
27	-	60-69	R	10	0	0	0	5.5	1.4
28	-	60-69	R	32.8	0	12.8	0	105.6	6
29	-	70-79	R	23	5.6	0	0	9.2	1.7
30	-	60-69	L	9.4	5.2	2.3	0	15.6	2
31	-	60-69	L	9	0	6.8	0	49.4	3.2
32	-	60-69	R	2	6.2	18.5	0	88.8	2.4
33	-	70-79	L	39.1	2.3	61.4	0	14	5.2
